# Supplementary material for: Systematic Guidelines for Effective Utilization of COVID-19 Databases in Genomic, Epidemiologic, and Clinical Research
Source: Viruses. 2023 Mar 6;15(3):692. doi: 10.3390/v15030692 (PMC10059256; doi:10.3390/v15030692)
Supplement: Supplementary file 1 [file viruses-15-00692-s001.zip]

Archive with 3 entries (3 files):
- Supplementary Figures.pdf
- Supplementary Notes.pdf
- Supplementary Tables.xlsx
