# Supplementary material for: Systematic Guidelines for Effective Utilization of COVID-19 Databases in Genomic, Epidemiologic, and Clinical Research
Source: Viruses. 2023 Mar 6;15(3):692. doi: 10.3390/v15030692 (PMC10059256; doi:10.3390/v15030692)
Supplement: Supplementary file 1 [file viruses-15-00692-s001.zip › Supplementary Tables.xlsx]

## Sheet: Contents
Supplementary Tables
Table S1. GISAID
Table S2. Cov-lineages.org
Table S3. COVID CG
Table S4. COVID-19 Data Portal
Table S5. Nextstrain
Table S6. NIH (NCBI SARS-CoV-2 resources)
Table S7. PDB
Table S8. World Health Organization (WHO)
Table S9. University of California, Santa Cruz (UCSC) Genome Browser
Table S10. Dock CoV-2
Table S11. Our World in Data
Table S12. Johns Hopkins University coronavirus resource center
Table S13. Immune Escape variants in SARS-CoV-2 (ESC)
Table S14. T-cell COVID-19 Atlas (T-CoV)
Table S15. CovInter

## Sheet: Table S1
Table S1. Global Initiative for Sharing All Influenza Data (GISAID)
Website	Description	Main function
GISAID	Global Initiative for Sharing All Influenza Data (GISAID) was launched in 2008 by the German government and a public-private partnership of Friends of GISAID. Initially developed as a database for sequence and clinical data on influenza viruses, GISAID has become one of the largest databases for SARS-CoV-2 genome data. Its main functions include 1) clade/variant/lineage, 2) genome browser(sequenc…	1) Clade/variant/lineage Tracking of hCoV-19 Variants displays data on past and present VOCs alpha, beta, delta, gamma, omicron, VOIs lambda, mu, and VOM GH/490R. Visualization in table, figure, 3D structure are offered for Map of tracked variant occurrence, Relative Variant Genome Frequency per Region, Most recent submission per country, Most recent sample collection per country, 3D Structure of…
		2) Genome browser (sequence) From hCoV-19 Reference Sequence in resources, the hCoV-19/Wuhan/WIV04/2019 (WIV04) official reference sequence (EPI_ISL_402124) can be downloaded. For each SARS-CoV-2 structure, amino acid sequences are provided. ORF1ab (7097 AA) and ORF1ab cleavage nonstructural proteins NSP1 (180 AA), NSP2 (638 AA), NSP3 (1944 AA), NSP4 (499 AA), NSP5 (605 AA), NSP6 (289 AA), NSP7 (…
		3) Protein structure Tracking of hCoV-19 Variants enables viewing of 3D Structure of Spike with Amino Acid Changes. The Spike glycoprotein mutation surveillance dashboard displays 3D structures of SARS-CoV-2 spike glycoproteins and a list of all spike protein changes. The structure images can be downloaded.
		5) Visualization hMpxV phylogeny, hCoV phylogeny, and lineage comparisons are visualized. The phylogenetic tree can be customized by date range or coloring options (country, continent, clade/lineage, date, genotype, GISAID ID, host, gender, age, originating laboratory, submitting laboratory, author). Through geography, COVID-19 transmission can be visualized. Transmission and phylogeny data is pr…
		6) Data analysis tool Audacity is a tool that displays a global phylogenetic tree of SARS-CoV-2 sequences, allowing users to keep real-time tracking of SARS-CoV-2 variants. The Newick tree file consists of 10,703,377 submitted genome sequences. Users are able to select visualization filters for the phylogenetic tree, viewing what they want. Users can also download the phylogenetic tree and associ…

## Sheet: Table S2
Table S2. Cov-lineages.org
Website	Description	Main function
Cov-lineages.org	The cov-lineages.org database was launched with contributions from the Center for Genomic Pathogen Surveillance in South Cambridgeshire developed the Phylogenetic Assignment of Named Global Outbreak Lineages (PANGOLIN) software, University of Edinburgh, University of Oxford, and more. Cov-lineages.org provides internally developed tools pangolin, scorpio, pando, civet, polecat, and pango.net.	1) clade/variant/lineage Cov-lineages.org presents the Pango nomenclature for SARS-CoV-2 lineages. The lineage list tab details all Pango lineages and displays the relationship between lineages and sub-lineages. Clicking on specific lineages will display the Pango lineage nomenclature, WHO variant designation, first recorded date, geographic origin, and associated parent and sub lineages. Pango l…
		2) genome browser (sequence) Scorpio (Serious constellation of reoccurring phylogenetically-independent origin) is a tool used to identify phylogenetically independently occurring variants. Available publicly on GitHub, Scorpio is documented in detail how it can be used for SNP-based calling of variants. Civet (Cluster Investigation and Virus Epidemiology Tool) is a tool that allows real-time ana…
		5) visualization Pando is a tool that displays a global interactive SARS-CoV-2 phylogenetic tree. Each individual clade in the tree contains data on the name, number of descendants, lineage information, sample date, and more.
		6) data analysis tool Polecat (Phylogenetic Overview & Local Epidemiological Cluster Analysis Tool) generates reports, customizable by user input, that provide a phylogenetic overview and local epidemiological cluster analysis.

## Sheet: Table S3
Table S3. COVID CG
Website	Description	Main function
COVID CG	COVID CG was developed by Vector Engineering Lab (Stanley Center for Psychiatric Research, Broad Institute of MIT and Harvard) in August 2020. COVID CG was developed as a variant tracking browser. The latest release is Version 2.5.1-beta1, and the datasets are updated regularly. COVID CG analyzes genomic data provided by GISAID and associated metadata.	1) clade/variant/lineage Global Lineage Surveillance displays data on the top lineages based on continent and specific regions. Filters can be selected for Mode, Lineage, Spike Co-occurring mutations, Spike Single Mutations, Display Settings Data from the last 90 days, and Sequence counts grouped by week. Lineage Reports visualize a time scaled tree where the tree can be colored by Region, Collec…
		2) genome browser (sequence) There are 10,474,336 sequences submitted to the database. Compare Amino Acid mutation allows users to compare AA locations. With 15,923 sequences available, sequences can be filtered, grouped by Lineage, Clade, Mutation, and mutation format can be chosen from NT or AA. Compare Locations displays the Location-Date Plot, with Comparisons of sequence counts or percentage…
		5) visualization In the Lineage Reports section, an interactive 3D glycoprotein structure is displayed. A heatmap can be applied to highlight the specific regions. Global sequencing coverage is a Global map visualization that can be filtered by country, show sequence per 1000 cases, and median days to deposition.
		6) data analysis tool Compare lineage and mutations, filter sequences can be used internally in COVID CG to select sequences with numerous options.

## Sheet: Table S4
Table S4. COVID-19 Data Portal
Website	Description	Main function
COVID-19 Data Portal	The COVID-19 Data Portal, developed by EMBL-EBI, is a comprehensive database that links to various SARS-CoV-2 resources and search options. The COVID-19 Data Portal sources data from a variety of different places including but not limited to: European Nucleotide Archive (ENA), UniProt, Protein Data Bank in Europe (PDBe), Electron Microscopy Data Bank (EMDB), Expression Atlas, and Europe PMC.	1) clade/variant/lineage CoVEO variant browser can be used to search for variants VOCs or VOIs. Filtering by EU or World is available alongside country selection. Visualization can be done for graph or Map with options for weekly sample number, cumulative sample number, percent of sequenced samples.
		2) genome browser (sequence) Viral sequence data section includes Sequences, Representative sequences, Raw reads, Systematic Analyses, Studies, Genes, Genome Browser, and Variants. Host sequence data consists of Human studies (controlled access), Human reads (consented for full access), Other species reads, and Association studies. Expression entails Gene expression, Gene expression experiments, …
		3) The Proteins section includes data on Protein sequences, Protein families, Protein structures - Knowledge Base, Protein structures, Electron microscopy density maps, Electron microscopy public image archive, and Human Proteins.
		5) visualization Visualization of the data is available as a phylogenetic tree. The Imaging section presents data of Images, Electron microscopy, and public image archive.
		8) literature COVID-19 Data Portal’s Literature section includes 805,970 publications, categorized into 6 separate sections.

## Sheet: Table S5
Table S5. Nextstrain
Website	Description	Main function
Nextstrain	Nextstrain was launched in 2015 by researchers in Seattle, U.S. and Basel, Switzerland. Nextstrain was developed to compile, analyze, and visualize genomic data of pathogens. In response to the COVID-19 pandemic, the Nextstrain SARS-CoV-2 resources web portal was created in 2020. The web page aims to monitor SARS-CoV-2 genome sequences while providing the tools and results of analysis of genome d…	1) clade/variant/lineage Nextstrain provides resources on SARS-CoV-2 variant and lineage classification. Nextclade can be used to perform sequence quality checks by comparing sequences against the SARS-CoV-2 reference sequence, Wuhan-Hu-1/2019 (MN908947). Users can also perform sequence clade assignments where they check where their sequences would be placed in the phylogenetic tree. Other featur…
		2) genome browser (sequence) The latest global SARS-CoV-2 analysis is provided on Nextstrain. GISAID data, comprised of 2970 genomes collected between Dec 2019 and Oct 2022, and open data provided by Genbank, comprised of 3006 genomes collected between Dec 2019 and Oct 2022 are available. The genomic epidemiology of the data is displayed as a phylogenetic tree and the geography noted on a world m…
		3) protein structure CoVariants provides 3-D models of Spike proteins for each variant. The mutation locations are indicated on the models.
		5) visualization Nextstrain displays interactive SARS-CoV-2 situation reports that keep track of COVID-19 global transmission and local spreading. The reports are translated into numerous languages. SARS-CoV-2 datasets is an index comprised of Nextstrain datasets and independent research groups’ datasets. A global map visualization is displayed with the geographically organized public datasets. T…
		6) data analysis tool Nextstrain’s Augur analysis tool and Auspice visualization tool are crucial for reproducible analysis. Users input fasta sequence files or tsv metadata files in Augur, which outputs the lineage information. Auspice is the visualization tool that outputs the analysis results from Augur. Auspice provides web-based interactive visualization in the form of phylogenetic trees and…

## Sheet: Table S6
Table S6. NIH (NCBI SARS-CoV-2 resources)
Website	Description	Main function
NIH (NCBI SARS-CoV-2 resources)	The National Institute of Health (NIH) has established NCBI SARS-CoV-2 resources as a separate website, categorizing the tools available into SARS-CoV-2 literature, SARS-CoV-2 sequence resources, and COVID-19 Clinical resources.	1) clade/variant/lineage NCBI’s Variants overview for SARS-CoV-2 is available in NCBI Virus, showing SARS-CoV-2 Variants with CDC status. Graph of lineage frequency and geographic chart are shown on a US and global basis. Certain lineages can be highlighted among Alpha, Beta, Delta, Epsilon, Eta, Gamma, Iota, Kappa, Mu, Omicron, Tau, and Zeta. Defining mutations for each selected lineage is displ…
		2) genome browser (sequence) SARS-CoV-2 sequence resource section contains multiple resources related to Genome Reference Sequence (NC_045512). NCBI RefSeq SARS-CoV-2 genome annotation can be downloaded as a .gff file. The NCBI RefSeq SARS-CoV-2 genome sequence record is available to download as a fasta file. The website also provides visualization of the data as a graph. NCBI RefSeq SARS-CoV-2 g…
		3) protein structure Protein structure data is presented in a table in protein domains resource. ORF name, CDD model, Model name, SARS-CoV-2 structure, other coronavirus structure, RefSeq protein, and length data is given.
		5) visualization For SARS-CoV-2 sequence resources, the NCBI RefSeq SARS-CoV-2 genome graphical display visualizes the complete genome. The sequence length, genes, and annotations are available in the display. NCBI Virus has a SARS-CoV-2 Data Hub that presents visualization of all proteins, all nucleotides, RefSeq proteins, and complete nucleotides. The geographic distribution, collection date, a…
		6) data analysis tool Betacoronavirus BLAST can be used to search for nucleotide sequences. Through Enter Query sequence, choose search set, and program selection, specific searches can be made.
		7) treatment (clinical trials, drug) The NCBI SARS-CoV-2 Resources provides clinical resources. ClinicalTrials.gov collects privately and publicly funded studies related to SARS-CoV-2. Among the results related to COVID-19, users can additionally filter for status, such as studies completed, eligibility criteria (age group, gender), and study phase. There are other clinical resources such as PubM…
		8) literature SARS-CoV-2 literature links to multiple resources and websites that gather and organize publications related to COVID-19 and SARS-CoV-2. PubMed allows users to search for articles that mention COVID-19 or SARS-CoV-2 out of 307,261 publications. PubMed Central (PMC) contains 429,092 publications related to SARS-CoV-2, and is useful for text mining and secondary analysis. LitCovid is …

## Sheet: Table S7
Table S7. Protein Data Bank (PDB)
Website	Description	Main function
Protein Data Bank (PDB)	The Protein Data Bank (PDB) is a database collecting data on the 3-D structure of primarily proteins and nucleic acids. PDB SARS-CoV-2 Resources compile entries relevant to SARS-CoV-2 in the PDB database.	3) protein structure For each entry, the structure summary, 3D view, annotations, experiment, sequence, genome, and versions tabs are available. The structure summary includes Classification, Organism, Expression system, mutations, deposited date, released date, experimental data snapshot, and wwPDB validation.
		5) visualization 3-D Visualization is available for protein structure, electron density, validation report, and ligand interaction.
		6) data analysis tool Advanced search query builder can be utilized to select full text, structure attributes, chemical attributes, sequences similarity, sequence motif, structure similarity, structure motif, and chemical similarity. Return results can be structures, polymer entities, assemblies, non-polymer entities, or molecular definitions and can be grouped by PDB deposit group ID.
		8) literature For each protein entry, associated publications are displayed. The title of the publication, authors, link to PubMed and references are tabulated for ease of access.

## Sheet: Table S8
Table S8. World Health Organization (WHO)
Website	Description	Main function
World Health Organization (WHO)	The World Health Organization (WHO), established officially in 1948, has played a key role in the intervention of numerous global and regional health issues. In March 2020, WHO declared COVID-19 to be a pandemic, and spearheaded numerous efforts and responses to the outbreak. The WHO website contains resources for COVID-19 including the WHO COVID-19 Dashboard, Tracking SARS-CoV-2 variants, Clinic…	1) clade/variant/lineage WHO’s Tracking SARS-CoV-2 variants page contains general information on SARS-CoV-2 variants and lineages. It introduces a short guide on SARS-CoV-2 nomenclature, explaining the Greek alphabet system behind WHO’s naming in addition to mentioning GISAID, Nextstrain, and Pango. Tracking SARS-CoV-2 variants provides information on Variants of Concern (VOC). The section explai…
		4) epidemiological data (case, vaccine rate, death) The WHO COVID-19 Dashboard displays the latest epidemiological data collected from various governments and institutions around the world. There are 623,893,894 cases, 6,553,936 deaths, and 12,814,704,622 vaccinations globally.
		5) visualization The WHO COVID-19 Dashboard displays a global map of COVID-19 epidemiological data. The global map can display COVID-19 case data, deaths, or vaccination. Options can be selected to display total data, total per 1,000,000 population, % change in 7 days, newly reported in last 7 days, or newly reported in last 24 hours. Graphs of global confirmed cases and deaths displaying the num…
		7) treatment (clinical trials, drug) Clinical management of COVID-19 page is a gateway that provides links and resources for COVID-19 prevention and therapeutics.
		8) literature The WHO COVID-19 Research database is WHO’s search filter for COVID-19 literature. The search bar allows users to search for title, author, or abstract with an advanced search option aiding the query process. Results can be filtered by database, main subject, type of study, topics, language, journal, year, document type, and year range.

## Sheet: Table S9
Table S9. University of California, Santa Cruz (UCSC) Genome Browser
Website	Description	Main function
University of California, Santa Cruz (UCSC) Genome Browser	COVID-19 Research at UCSC’s resources consist of UCSC Genome Browser for SARS-CoV-2, Ultrafast Sample placement on Existing tRees (UShER), and UCSC Cell Browser.	1) clade/variant/lineage The UCSC Genome Browser can be utilized to track mutations in VOCs, VOIs, and VOMs. A table can be displayed that categorizes the data by designation, variants, mutations, and track name.
		2) genome browser (sequence) UCSC Genome Browser for SARS-CoV-2 provides visualization of genome sequence with user customization and navigation controls. The browser is based on a sequence obtained from sample Wuhan-Hu-1, obtained in December 2019. The browser builds on the widely used UCSC genome browser and is specifically built for the SARS-CoV-2 genome sequence.
		5) visualization The UCSC Cell Browser is an interactive viewer that displays single cell expression in each tissue through single cell RNA-seq (scRNA-seq) analysis. Users can view COVID-19 and lung gene expression data, filtering by annotation, gene, layout.
		6) data analysis tool UShER is a tool that places new SARS-CoV-2 sequences onto an existing phylogenetic tree, visualizing the data. Users can compare the new sequences they input against the 5.6 million sequences already available and display the relationship. UShER allows real-time tracing of SARS-CoV-2 strains and transmission events.

[truncated: 6 more sheets: Table S10, Table S11, Table S12, Table S13, Table S14, Table S15]
